# Supplementary material for: Challenges in estimating HIV prevalence trends and geographical variation in HIV prevalence using antenatal data: Insights from mathematical modelling
Source: PLoS One. 2020 Nov 20;15(11):e0242595. doi: 10.1371/journal.pone.0242595 (PMC7679018; doi:10.1371/journal.pone.0242595)
Supplement: S1 Dataset — (XLSX) [file pone.0242595.s001.xlsx]

## Sheet: Notes
	Notes
	The data in this workbook are the HIV prevalence data that have been used in calibrating the MicroCOSM and Thembisa models.
	For the sake of calibrating the MicroCOSM model, we have used only national-level HIV estimates.
	For the purpose of the Thembisa comparisons, we have calibrated the province-specific models, and therefore present the province-specific data in addition to the national data.
	Not all of the data shown here are used in calibration; some of the data are used for validation.
	For example, in calibrating the MicroCOSM model, we have not used the antenatal survey prevalence data prior to 1997 in calibration because sampling before 1997 was based on convenience sampling of antenatal clinics rather than a systematic sample.
	All calibration is based on age-specific data, except when using the unadjusted approach to defining antenatal bias (in which case calibration is based on HIV prevalence in all pregnant women, not disaggregated by age).
	Published antenatal survey prevalence estimates from before 1997 calculated confidence intervals based on the assumption of simple random sampling, which was incorrect because they did not take into account inter-clinic variation.
	We have therefore adjusted the standard error (SE) estimates for the pre-1997 antenatal surveys by design effects that we have estimated from later surveys. There are therefore some differences between the standard errors shown here and those in early antenatal survey reports.
	The 2014 and 2015 antenatal survey reports did not publish confidence intervals around the aggregated (all-age) prevalence estimates and we have therefore taken the standard errors to be the same as estimated in the 2013 survey.
	Data from the 2002 HSRC household survey and 2003 loveLife youth survey have not been included as both surveys relied on saliva-based testing (with no confirmatory testing), which is not considered accurate.
	Some of the estimates summarized here are calculated directly from survey datasets to which we had access, but most of the estimates are taken from published reports. The published data sources are listed here:
	Antenatal surveys		Department of National Health and Population Development (1991) First national HIV survey of women attending antenatal clinics, South Africa, October/November 1990. Epidemiological comments. 18, 35-45.
			Department of National Health and Population Development (1992) Second national HIV survey of women attending antenatal clincs, South Africa, October/November 1991. Epidemiological comments. 19, 80-92.
			Department of National Health and Population Development (1993) Third national HIV survey of women attending antenatal clinics, South Africa, October/November 1992. Epidemiological comments. 20, 35-47.
			Küstner H, Swanevelder J and van Middelkoop A (1994) National HIV surveillance - South Africa, 1990 - 1992. South African Medical Journal 84, 195-199.
			Department of Health (1994) Fourth national HIV survey in women attending antenatal clinics, South Africa, Oct / Nov 1993. Epidemiological comments. 21, 68-78.
			Department of Health (1995) Fifth national HIV survey in women attending antenatal clinics of the public health services in South Africa, Oct/Nov 1994. Epidemiological comments. 22, 90-100.
			Department of Health (1996) Sixth national HIV survey of women attending antenatal clinics of the public health services in the Republic of South Africa, Oct/Nov 1995. Epidemiological comments. 23, 3-15.
			Department of Health (1997) Seventh national HIV survey of women attending antenatal clinics of the public health services, October/November 1996. Epidemiological comments. 23, 4-16.
			Department of Health (1998) Eighth annual national HIV sero-prevalence survey of women attending antenatal clinics in South Africa, 1997.
			Department of Health (1999) 1998 national HIV sero-prevalence survey of women attending public antenatal clinics in South Africa.
			Department of Health (2000) National HIV sero-prevalence survey of women attending public antenatal clinics in South Africa, 1999.
			Department of Health (2001) National HIV and syphilis sero-prevalence survey of women attending public antenatal clinics in South Africa: 2000.
			Department of Health (2002) National HIV and syphilis sero-prevalence survey in South Africa: 2001.
			Department of Health (2003) National HIV and syphilis antenatal sero-prevalence survey in South Africa 2002. Available: http://www.doh.gov.za/docs/reports/2002/hiv-syphillis-f.html. Accessed 10 Sept 2003
			Department of Health (2004) National HIV and syphilis antenatal sero-prevalence survey in South Africa 2003. Available: http://www.doh.gov.za/docs/index.html. Accessed 9 April 2006
			Department of Health (2005) National HIV and syphilis antenatal sero-prevalence survey in South Africa 2004. Available: http://www.doh.gov.za/docs/reports/2004/hiv-syphilis.pdf. Accessed 11 July 2005
			Department of Health (2006) National HIV and Syphilis Prevalence Survey, South Africa 2005. Directorate of Epidemiology and Surveillance. Available: http://www.doh.gov.za/docs/reports-f.html. Accessed 6 Aug 2010
			Department of Health (2007) National HIV and Syphilis Prevalence Survey: South Africa 2006. Available: http://www.doh.gov.za/docs/reports-f.html. Accessed 5 Nov 2007
			Department of Health (2008) The national HIV and syphilis prevalence survey, South Africa 2007. Available: http://www.doh.gov.za/docs/index.html. Accessed 1 Sept 2008
			Department of Health (2009) 2008 National Antenatal Sentinel HIV and Syphilis Prevalence Survey. Available: http://www.doh.gov.za/docs/reports-f.html. Accessed 2 July 2010
			Department of Health (2010) National Antenatal Sentinel HIV and Syphilis Prevalence Survey, 2009. Available: http://www.doh.gov.za/docs/reports-f.html. Accessed 13 July 2011
			Department of Health (2011) The 2010 National Antenatal Sentinel HIV and Syphilis Prevalence Survey in South Africa. Available: http://www.doh.gov.za/docs/reports/2011/hiv_aids_survey.pdf. Accessed 3 Dec 2012
			Department of Health (2012) The 2011 National Antenatal Sentinel HIV and Syphilis Prevalence Survey in South Africa. Available: http://www.doh.gov.za/docs/reports/2012/Antenatal_Sentinel_survey_Report2012_final.pdf. Accessed 4 March 2013
			Department of Health (2014) The 2012 National Antenatal Sentinel HIV and Herpes Simplex Type-2 Prevalence Survey in South Africa. Available: http://www.health.gov.za/reports.php. Accessed 14 May 2014
			Department of Health (2015) The 2013 National Antenatal Sentinel HIV Prevalence Survey South Africa. Available: http://www.health.gov.za/index.php/2014-03-17-09-09-38/reports/category/176-reports-2015. Accessed 20 May 2016
			Department of Health (2017) 2015 National Antenatal Sentinel HIV and Syphilis Survey Report. Available: http://www.health.gov.za/index.php/shortcodes/2015-03-29-10-42-47/2015-04-30-08-18-10/2015-04-30-08-21-56?download=2584:2015-national-antenatal-hiv-prevalence-survey-final-23oct17. Accessed 1 Aug 2019
			Woldesenbet S, Kufa T, Lombard C et al. (2019) The 2017 National Antenatal Sentinel HIV Survey, South Africa. National Department of Health. Available: http://www.nicd.ac.za/wp-content/uploads/2019/07/Antenatal_survey-report_24July19.pdf. Accessed 29 Nov 2019
	Household surveys		Shisana O, Rehle T, Simbayi LC et al. (2005) South African National HIV Prevalence, HIV Incidence, Behaviours and Communication Survey, 2005. HSRC Press. Available: http://www.hsrcpress.ac.za. Accessed 1 Dec 2005
			Shisana O, Rehle T, Simbayi LC et al. (2009) South African national HIV prevalence, incidence, behaviour and communication survey, 2008: A turning tide among teenagers? Human Sciences Research Council. Available: http://www.hsrcpress.ac.za. Accessed 9 June 2009
			Shisana O, Rehle T, Simbayi LC et al. (2014) South African National HIV Prevalence, Incidence, and Behaviour Survey, 2012. Human Sciences Research Council. Available: http://www.hsrc.ac.za/en/research-outputs/view/6871. Accessed 16 April 2014
			Simbayi LC, Zuma K, Zungu N et al. (2019) South African National HIV Prevalence, Incidence, Behaviour and Communication Survey, 2017. Human Sciences Research Council. Available: https://www.hsrcpress.ac.za/books/south-african-national-hiv-prevalence-incidence-behaviour-and-communication-survey-2017. Accessed 6 Nov 2019
			Department of Health, Statistics South Africa, South African Medical Research Council and ICF (2019) South Africa Demographic and Health Survey 2016. Available: https://www.dhsprogram.com/pubs/pdf/FR337/FR337.pdf. Accessed 19 March 2019
	Errors may have been made in transcribing prevalence estimates from published reports. Please contact Leigh Johnson (Leigh.Johnson@uct.ac.za) if you notice any errors or have any queries.

## Sheet: Antenatal data
		HIV prevalence by age group
		15-19		20-24		25-29		30-34		35-39		All
Province/country	Year	Mean	SE	Mean	SE	Mean	SE	Mean	SE	Mean	SE	Mean	SE
South Africa	1990											0.0076	0.00123367
	1991	0.0179	0.00474141	0.0215	0.00316094	0.0137	0.00287646	0.0072	0.00230749	0.0039	0.00221266	0.0135	0.00151837
	1992	0.0262	0.00635349	0.0392	0.0053736	0.0211	0.00433049	0.0204	0.00616384	0.0198	0.00837649	0.0242	0.00215102
	1993	0.0457	0.00802879	0.0606	0.00676441	0.0522	0.00711212	0.0305	0.00682763	0.0176	0.00777592	0.0425	0.00287857
	1994	0.0647	0.00644832	0.0894	0.00581613	0.0863	0.0087242	0.0637	0.00685924	0.0372	0.00875581	0.0757	0.00351122
	1995	0.095	0.00853454	0.1312	0.00727017	0.1103	0.0077127	0.0805	0.00796557	0.0737	0.0120432	0.1044	0.00366939
	1996	0.1278	0.00916673	0.1752	0.00790235	0.1521	0.00821845	0.1213	0.00948282	0.0967	0.0113794	0.1417	0.0045551
	1997	0.127	0.00916673	0.197	0.00821845	0.182	0.00885064	0.145	0.0104311	0.095	0.0120116	0.1704	0.00430011
	1998	0.192	0.0137755	0.24	0.0102041	0.249	0.0109694	0.176	0.0102041	0.13	0.0112245	0.211	0.00790816
	1999	0.165	0.00816327	0.256	0.00841837	0.264	0.00943878	0.217	0.0119898	0.162	0.0107143	0.224	0.00586735
	2000	0.161	0.00816327	0.291	0.00867347	0.306	0.00918367	0.233	0.00918367	0.158	0.00969388	0.245	0.00561224
	2001	0.154	0.00790816	0.284	0.00943878	0.314	0.00969388	0.256	0.0107143	0.193	0.0114796	0.248	0.00637755
	2002	0.148	0.00688776	0.291	0.00790816	0.345	0.00969388	0.295	0.0107143	0.198	0.0114796	0.265	0.00535714
	2003	0.158	0.00739796	0.303	0.00765306	0.354	0.00918367	0.309	0.0102041	0.234	0.0127551	0.279	0.00535714
	2004	0.161	0.00714286	0.308	0.00765306	0.385	0.00892857	0.344	0.0112245	0.245	0.0135204	0.295	0.00510204
	2005	0.159	0.00663265	0.306	0.00816327	0.395	0.00918367	0.364	0.0107143	0.28	0.0142857	0.302	0.00535714
	2006	0.137	0.00459184	0.28	0.00561224	0.387	0.00739796	0.37	0.00765306	0.293	0.00969388	0.291	0.00408163
	2007	0.129	0.00433673	0.281	0.00433673	0.379	0.00561224	0.402	0.00714286	0.332	0.00918367	0.294	0.00408163
	2008	0.141	0.00484694	0.269	0.00510204	0.379	0.00739796	0.404	0.00841837	0.324	0.00969388	0.293	0.00408163
	2009	0.137	0.00459184	0.266	0.00510204	0.371	0.00663265	0.415	0.00816327	0.354	0.00969388	0.294	0.00382653
	2010	0.14	0.00459184	0.267	0.00535714	0.373	0.00688776	0.426	0.00841837	0.384	0.0107143	0.302	0.00382653
	2011	0.127	0.00459184	0.253	0.00535714	0.363	0.00663265	0.422	0.00790816	0.395	0.0102041	0.295	0.00382653
	2012	0.124	0.00433673	0.242	0.00484694	0.368	0.00663265	0.428	0.00816327	0.402	0.00943878	0.295	0.00357143
	2013	0.127	0.00433673	0.24	0.00484694	0.349	0.00663265	0.425	0.00816327	0.425	0.00943878	0.297	0.00408163
	2014	0.121	0.00433673	0.232	0.00484694	0.344	0.00663265	0.433	0.00816327	0.447	0.00943878	0.3	0.00408163
	2015	0.118	0.00816327	0.232	0.00867347	0.347	0.0107143	0.439	0.0127551	0.467	0.0186224	0.308	0.00535714
	2017	0.09	0.00816327	0.196	0.00867347	0.31	0.0107143	0.42	0.0127551	0.451	0.0186224	0.29	0.00535714
Eastern Cape	1990											0.0044	0.00445549
	1991											0.0058	0.00166935
	1992											0.0096	0.00212185
	1993											0.0194	0.00304436
	1994	0.0309119	0.0084375	0.0443038	0.00828701	0.0254692	0.00715249	0.04329	0.0117405	0.0331754	0.0152884	0.045	0.0048441
	1995	0.0320856	0.0159799	0.106061	0.0210182	0.0469314	0.0157571	0.0511628	0.0186327	0.0267857	0.0189177	0.06	0.00807446
	1996	0.0618182	0.0189583	0.121789	0.0210657	0.0741956	0.0180893	0.0749917	0.0220163	0.0321273	0.0204429	0.081	0.00865487
	1997	0.125	0.0252873	0.155211	0.0211666	0.132132	0.0230454	0.125628	0.0292066	0.0434783	0.0236839	0.126	0.0125543
	1998	0.161172	0.0276452	0.19579	0.0226002	0.179803	0.0236621	0.117371	0.0274109	0.0833333	0.0286595	0.159	0.0209184
	1999	0.121469	0.0215599	0.20813	0.0203157	0.214971	0.0223385	0.201365	0.0291002	0.0935673	0.0276966	0.18	0.0158163
	2000	0.145553	0.0218586	0.261248	0.0248043	0.232848	0.0201548	0.171429	0.0208977	0.110497	0.0204926	0.202	0.015051
	2001	0.134796	0.0203127	0.241218	0.0269824	0.279255	0.0276453	0.190972	0.0209198	0.208	0.0345381	0.217	0.0137755
	2002	0.162921	0.0224863	0.265233	0.0234114	0.311404	0.0210215	0.220896	0.026155	0.16568	0.0281961	0.236	0.0127551
	2003	0.171254	0.0272674	0.335835	0.0214197	0.358537	0.0209352	0.212329	0.0295331	0.1875	0.0382722	0.271	0.0130102
	2004	0.142442	0.0168213	0.305677	0.0192265	0.384615	0.0327339	0.307359	0.0335362	0.217105	0.0346976	0.28	0.0153061
	2005	0.133489	0.0154507	0.310458	0.0230022	0.433121	0.0263386	0.340625	0.0277054	0.242938	0.0318284	0.295	0.0155612
	2006	0.141487	0.0109446	0.317409	0.0144042	0.398305	0.0182688	0.318644	0.0189825	0.265714	0.0215531	0.286	0.00918367
	2007	0.159955	0.0114273	0.292071	0.0139623	0.391509	0.0179178	0.356913	0.0193739	0.287356	0.0256178	0.288	0.00969388
	2008	0.125806	0.0111493	0.303318	0.0157328	0.366521	0.0189244	0.352554	0.0219615	0.254601	0.0243062	0.276	0.0102041
	2009	0.121369	0.0115763	0.275544	0.0142567	0.382159	0.0198608	0.370192	0.0210786	0.337243	0.027192	0.281	0.0102041
	2010	0.120176	0.010807	0.293277	0.0149374	0.397465	0.0180085	0.444444	0.0256647	0.345679	0.0277698	0.299	0.00892857
	2011	0.111895	0.010649	0.288034	0.0149443	0.357298	0.0169674	0.457093	0.0230242	0.359649	0.0265149	0.293	0.00918367
	2012	0.110185	0.00953395	0.261288	0.0132968	0.389336	0.0181035	0.437406	0.0219702	0.394659	0.029382	0.291	0.00918367
	2013	0.130778	0.011166	0.271293	0.0127345	0.382289	0.0207228	0.468315	0.022612	0.451253	0.0271136	0.314	0.0104592
	2014	0.13577	0.0129877	0.253394	0.0143952	0.404788	0.0211004	0.440066	0.0241116	0.407295	0.032384	0.313	0.0104592
	2015	0.105327	0.0113512	0.243883	0.0129813	0.364681	0.0176301	0.459971	0.0261514	0.456583	0.0260345	0.301	0.0104592
	2017	0.127	0.0173469	0.258	0.0183673	0.384	0.0232143	0.488	0.025	0.496	0.0318878	0.332	0.0104592
Free State	1990											0.006	0.00285817
	1991											0.015	0.00459462
	1992											0.029	0.00576813
	1993											0.041	0.00667247
	1994	0.0807692	0.0209542	0.118852	0.0181652	0.122004	0.018943	0.100324	0.0211927	0.0470588	0.0201396	0.092	0.00783297
	1995	0.0829694	0.0226024	0.119593	0.0202964	0.131841	0.0209234	0.116981	0.0244817	0.045045	0.0244104	0.11	0.00942977
	1996	0.0854701	0.0226631	0.232804	0.0269541	0.214689	0.0270611	0.19403	0.0299535	0.141593	0.0406677	0.175	0.0115014
	1997	0.124031	0.0361265	0.220408	0.0329059	0.246808	0.0349499	0.202532	0.0397718	0.129412	0.0454125	0.2	0.0150019
	1998	0.164021	0.0334881	0.240113	0.0281914	0.275229	0.0306733	0.234694	0.0376334	0.181034	0.0445232	0.228	0.0130102
	1999	0.177515	0.0365551	0.300654	0.0325576	0.360424	0.0354527	0.26455	0.0398908	0.224138	0.0482195	0.279	0.0130102
	2000	0.122093	0.0235708	0.294304	0.0287224	0.339934	0.027406	0.324468	0.0370398	0.268293	0.0404995	0.2797	0.0170918
	2001	0.191589	0.0230469	0.319018	0.030124	0.428571	0.0257189	0.329341	0.0381655	0.188679	0.0363522	0.301	0.0183673
	2002	0.118227	0.0241271	0.267647	0.0234999	0.40625	0.0292622	0.381215	0.035615	0.265957	0.0478093	0.288	0.0125
	2003	0.158537	0.0287326	0.290221	0.0287575	0.349091	0.02969	0.395062	0.0428781	0.294737	0.0475349	0.301	0.0163265
	2004	0.146893	0.0263737	0.301829	0.0270905	0.329114	0.0344114	0.423841	0.0550718	0.23913	0.0467072	0.295	0.0173469
	2005	0.165746	0.0296226	0.29085	0.0349173	0.376068	0.0300115	0.393939	0.0429154	0.363636	0.0662499	0.303	0.0170918
	2006	0.10219	0.0159184	0.285914	0.0180174	0.398844	0.0230629	0.444444	0.0308391	0.403315	0.0370321	0.311	0.00994898
	2007	0.142857	0.017644	0.288262	0.0193614	0.373134	0.0216034	0.454545	0.0294712	0.398844	0.0372832	0.315	0.0127551
	2008	0.126582	0.0172388	0.276827	0.0215028	0.42094	0.0225162	0.504983	0.0353476	0.428571	0.0420206	0.329	0.0122449
	2009	0.150235	0.017336	0.25766	0.0167357	0.366843	0.0221227	0.428571	0.0246316	0.396907	0.0397105	0.301	0.0102041
	2010	0.139955	0.0179392	0.256296	0.0192309	0.368231	0.0209631	0.469136	0.0301674	0.44186	0.0444972	0.306	0.0119898
	2011	0.169811	0.0193893	0.264706	0.0168703	0.380952	0.0237025	0.483384	0.0272172	0.45641	0.0316667	0.325	0.0102041
	2012	0.142523	0.0166005	0.254213	0.0184312	0.403478	0.0202647	0.450581	0.0270374	0.478495	0.0355628	0.32	0.0114796
	2013	0.122449	0.0169683	0.238586	0.0160619	0.334566	0.0228229	0.443005	0.0253742	0.475309	0.0413811	0.298	0.0112245
	2014	0.169279	0.0244697	0.283721	0.0190675	0.397206	0.0224274	0.46	0.0271416	0.425	0.0382006	0.344	0.0112245
	2015	0.109661	0.0182639	0.229485	0.0158623	0.379725	0.0230163	0.396226	0.024618	0.425532	0.0347176	0.298	0.0112245
	2017	0.092	0.0165816	0.236	0.022449	0.411	0.0234694	0.406	0.0321429	0.538	0.0415816	0.318	0.0122449
Gauteng	1990											0.0076	0.00179093
	1991											0.0135	0.00258713
	1992											0.0242	0.00305452
	1993											0.0425	0.00430441
	1994	0.0651042	0.0156114	0.0856423	0.0123144	0.0895105	0.0132386	0.065666	0.0133039	0.0165975	0.0102047	0.0757	0.00565228
	1995	0.151724	0.0369431	0.165698	0.0248578	0.1375	0.0238714	0.08	0.0237873	0.0208333	0.0180756	0.1044	0.00958455
	1996	0.199187	0.0315755	0.232075	0.0227383	0.182178	0.0212987	0.135714	0.0253796	0.160494	0.0357606	0.1417	0.00900465
	1997	0.126437	0.0313316	0.21164	0.0260863	0.187845	0.0254911	0.153509	0.0296679	0.137255	0.0424586	0.1704	0.0123372
	1998	0.231429	0.0279936	0.236392	0.0207924	0.275387	0.0230003	0.216667	0.0269614	0.122449	0.0291084	0.228	0.0165816
	1999	0.209135	0.024755	0.25	0.0177506	0.259542	0.0179609	0.234317	0.0225814	0.198606	0.0292522	0.239	0.0109694
	2000	0.185676	0.0258371	0.346154	0.0159516	0.322815	0.0231095	0.303636	0.0215611	0.204	0.0251174	0.294	0.00918367
	2001	0.186235	0.020957	0.309524	0.0169173	0.372967	0.0182278	0.314908	0.0212724	0.244713	0.0235275	0.298	0.0117347
	2002	0.191321	0.0174083	0.320351	0.01677	0.393764	0.0170859	0.348921	0.0222505	0.268382	0.0290385	0.316	0.00994898
	2003	0.154348	0.0159992	0.286344	0.0135115	0.361275	0.0214575	0.353553	0.0205664	0.281588	0.0266658	0.296	0.00943878
	2004	0.186695	0.0205547	0.313253	0.0154195	0.409502	0.0175981	0.374384	0.0230923	0.318644	0.0301029	0.331	0.0109694
	2005	0.186992	0.0182919	0.297791	0.0158962	0.410431	0.0168771	0.391844	0.0206167	0.320144	0.0299018	0.324	0.00943878
	2006	0.15977	0.0123838	0.258231	0.0108758	0.385151	0.0112349	0.399142	0.0156429	0.328846	0.021691	0.308	0.00637755
	2007	0.133696	0.0114685	0.251436	0.0106169	0.367486	0.011372	0.44	0.0158426	0.359107	0.0187972	0.305	0.00688776
	2008	0.143545	0.0114252	0.242147	0.00835292	0.366569	0.0141313	0.405705	0.0146039	0.346264	0.0161635	0.299	0.00714286
	2009	0.120891	0.010472	0.242318	0.00999527	0.350716	0.0116246	0.435875	0.0161712	0.382609	0.0180807	0.298	0.00637755
	2010	0.126268	0.0108737	0.243627	0.00956772	0.363071	0.012737	0.405431	0.0175491	0.422018	0.0213845	0.304	0.00688776
	2011	0.120293	0.0112793	0.216914	0.0103419	0.335033	0.011397	0.422203	0.0165382	0.384236	0.022566	0.287	0.00714286
	2012	0.127252	0.0108658	0.226415	0.0105213	0.336761	0.0137502	0.413586	0.0165648	0.432956	0.0200739	0.299	0.00816327
	2013	0.128739	0.0131057	0.200689	0.00966334	0.316588	0.0124065	0.40608	0.0158697	0.415945	0.0225566	0.286	0.00841837
	2014	0.104141	0.0105598	0.184337	0.0107251	0.287973	0.0128478	0.415305	0.0165493	0.469136	0.0210505	0.276	0.00841837
	2015	0.0977564	0.0110686	0.197309	0.0102986	0.294332	0.0138333	0.433333	0.0165319	0.476336	0.0203431	0.301	0.00841837
	2017	0.102	0.0155612	0.181	0.0137755	0.252	0.0142857	0.394	0.0168367	0.412	0.0270408	0.287	0.00867347
KwaZulu-Natal	1990											0.016	0.00376815
	1991											0.029	0.00415481
	1992											0.048	0.00544009
	1993											0.096	0.0108392
	1994	0.124183	0.0330608	0.178138	0.0301891	0.164557	0.0365771	0.1	0.0314397	0.0769231	0.0458213	0.144	0.0113387
	1995	0.176271	0.0275102	0.201905	0.0217241	0.210826	0.0269971	0.123967	0.026268	0.182692	0.0469849	0.182	0.0131867
	1996	0.159322	0.0264219	0.241935	0.0238443	0.214458	0.0249835	0.17551	0.0301358	0.0940171	0.0334574	0.199	0.0134343
	1997	0.217143	0.0273667	0.323077	0.023996	0.293103	0.0262313	0.23221	0.0321027	0.178082	0.0393969	0.269	0.0138809
	1998	0.294274	0.0206341	0.362873	0.0182187	0.390511	0.021113	0.272901	0.024153	0.2	0.0311218	0.325	0.0163265
	1999	0.243034	0.0209417	0.374883	0.0183854	0.366102	0.0200912	0.317774	0.0244854	0.225962	0.0360442	0.325	0.0125
	2000	0.246613	0.0181093	0.402852	0.0227481	0.466368	0.0224655	0.32316	0.0202434	0.254019	0.0207209	0.362	0.0142857
	2001	0.222078	0.0204539	0.386861	0.0214464	0.417513	0.0187978	0.359926	0.0282601	0.230303	0.0275914	0.335	0.0147959
	2002	0.183136	0.0143718	0.42196	0.0181073	0.467655	0.026063	0.388998	0.0253748	0.26383	0.0261263	0.365	0.0137755
	2003	0.211806	0.0139437	0.42674	0.0159686	0.475741	0.018451	0.420152	0.0251471	0.33913	0.029456	0.375	0.0117347
	2004	0.222222	0.0158119	0.440565	0.0155878	0.51871	0.017961	0.491363	0.0257584	0.345622	0.0386181	0.407	0.00994898
	2005	0.218182	0.0150563	0.407287	0.0166639	0.523098	0.0214592	0.475538	0.0234344	0.35	0.0389531	0.391	0.0117347
	2006	0.204356	0.0107622	0.381923	0.0116329	0.535193	0.0147871	0.515464	0.0181107	0.397619	0.0239746	0.391	0.00816327
	2007	0.172871	0.0105575	0.392268	0.0109325	0.519575	0.0135661	0.527253	0.0177897	0.432432	0.0239716	0.387	0.00765306
	2008	0.192238	0.0106896	0.360541	0.0105459	0.520309	0.0143913	0.538915	0.0177606	0.5	0.0237388	0.387	0.00739796
	2009	0.21978	0.010294	0.371716	0.0113387	0.504371	0.014493	0.56057	0.0181871	0.461894	0.0237125	0.395	0.00739796
	2010	0.20521	0.0111332	0.352088	0.010697	0.50916	0.014639	0.577726	0.0175501	0.526559	0.0241769	0.395	0.00765306
	2011	0.168489	0.0100551	0.333486	0.0124302	0.499676	0.0146322	0.531026	0.0158116	0.52967	0.0237385	0.374	0.00816327
	2012	0.166385	0.00967021	0.335697	0.0105227	0.481789	0.0132902	0.589771	0.0178599	0.51046	0.0235458	0.374	0.00688776
	2013	0.177483	0.0112702	0.350245	0.0116805	0.509025	0.0147786	0.577802	0.0175009	0.594907	0.0249397	0.401	0.00867347
	2014	0.182615	0.0108347	0.35007	0.0116186	0.521092	0.014837	0.613084	0.0178369	0.621849	0.0222482	0.424	0.00867347
	2015	0.170389	0.012227	0.350704	0.0128082	0.545298	0.0150598	0.627256	0.015909	0.681275	0.0206747	0.443	0.00867347
	2017	0.109	0.0130102	0.316	0.015051	0.451	0.0160714	0.57	0.0183673	0.586	0.0318878	0.385	0.00867347
Limpopo	1990											0.0026	0.00393577
	1991											0.0048	0.00244354
	1992											0.0105	0.0030733
	1993											0.0179	0.00441882
	1994	0.0204918	0.00795254	0.0290076	0.0081314	0.045045	0.0122052	0.0289855	0.0111999	0.0163043	0.011577	0.03	0.00494697
	1995	0.0348028	0.0109471	0.0731261	0.013803	0.059126	0.0148287	0.0429448	0.0139231	0.0199005	0.0122149	0.049	0.00693713
	1996	0.0839161	0.0203296	0.0904645	0.0175877	0.0782918	0.0198712	0.0344828	0.0148545	0.0684932	0.0259216	0.08	0.0110249
	1997	0.0555556	0.0167662	0.104116	0.0186577	0.116438	0.0233153	0.0555556	0.0186078	0.0522388	0.0239244	0.082	0.0106643
	1998	0.088685	0.0195242	0.142241	0.0201292	0.128743	0.022758	0.101322	0.0248898	0.101911	0.0300352	0.115	0.0114796
	1999	0.0666667	0.015994	0.141988	0.0195124	0.155844	0.0229515	0.134328	0.0258778	0.0282486	0.0154861	0.114	0.0112245
	2000	0.079602	0.0145953	0.176699	0.0155656	0.183417	0.0200337	0.104651	0.0175648	0.0718563	0.0181761	0.132	0.00790816
	2001	0.0880952	0.0157355	0.155378	0.0201091	0.2	0.0180656	0.145594	0.0228768	0.0769231	0.0228425	0.145	0.0119898
	2002	0.0906736	0.0147982	0.182143	0.0162705	0.186224	0.0218678	0.214286	0.0287795	0.0983607	0.0252701	0.156	0.0119898
	2003	0.0650407	0.0131867	0.202322	0.0179408	0.241546	0.0266028	0.215094	0.0268611	0.0992908	0.0292379	0.175	0.0130102
	2004	0.106218	0.0181596	0.186347	0.0198287	0.299528	0.0251555	0.188612	0.021744	0.15625	0.0299398	0.193	0.0130102
	2005	0.0815217	0.0172648	0.208185	0.0195392	0.313596	0.0256031	0.263359	0.0276604	0.220126	0.0346777	0.215	0.0155612
	2006	0.0582524	0.00884178	0.201898	0.0126494	0.284078	0.0153443	0.296358	0.0205226	0.212389	0.0252993	0.206	0.00867347
	2007	0.0696452	0.00833052	0.211438	0.0109413	0.261139	0.0157895	0.264808	0.019081	0.278317	0.0274025	0.204	0.00765306
	2008	0.0766378	0.0106225	0.179323	0.0114049	0.286632	0.017986	0.348592	0.0216362	0.219355	0.0248381	0.207	0.00841837
	2009	0.0766917	0.0106483	0.177711	0.0126611	0.314667	0.0195772	0.29771	0.0216438	0.267974	0.02518	0.214	0.00867347
	2010	0.0711974	0.00970925	0.190687	0.0124315	0.286501	0.0165115	0.318584	0.0226988	0.293878	0.0310544	0.219	0.00841837
	2011	0.0740741	0.00938938	0.175325	0.0129944	0.27366	0.0160012	0.334501	0.0209083	0.337313	0.0278549	0.221	0.00790816
	2012	0.0732436	0.0093539	0.1556	0.012261	0.298718	0.0182461	0.339496	0.0199878	0.307902	0.0247249	0.223	0.00816327
	2013	0.0723473	0.010034	0.157785	0.0123158	0.252788	0.0147344	0.305556	0.0189924	0.29703	0.0281651	0.203	0.00765306
	2014	0.0625931	0.0101724	0.139279	0.0125763	0.250585	0.0154514	0.329181	0.0237186	0.340599	0.0254896	0.209	0.00765306
	2015	0.0930626	0.0128664	0.167015	0.0114888	0.25029	0.0150784	0.284014	0.0194993	0.335195	0.0271925	0.216	0.00765306
	2017	0.081	0.0201531	0.126	0.0201531	0.27	0.0260204	0.312	0.0329082	0.365	0.0318878	0.225	0.0117347
Mpumalanga	1990											0.0038	0.00406828
	1991											0.0121	0.00340525
	1992											0.0223	0.0040654
	1993											0.024	0.00456886
	1994	0.129683	0.0223634	0.145923	0.0202786	0.146628	0.0237532	0.0893855	0.0264421	0.0169492	0.0208381	0.122	0.0116104
	1995	0.188312	0.0276236	0.195294	0.0238446	0.166667	0.0266806	0.113095	0.030299	0.148148	0.0489451	0.162	0.0124016
	1996	0.156313	0.0201585	0.212885	0.0189961	0.168242	0.0201678	0.131148	0.0239676	0.0674847	0.0243646	0.158	0.0102401
	1997	0.199248	0.030426	0.275	0.0264256	0.232836	0.0286759	0.217593	0.0348932	0.0887097	0.0317895	0.226	0.0147426
	1998	0.304054	0.0332104	0.355978	0.0309921	0.363636	0.0393318	0.189189	0.0400563	0.152174	0.0466901	0.3	0.0293367
	1999	0.236264	0.0276464	0.32244	0.0270825	0.342391	0.0307138	0.223022	0.0310141	0.198473	0.0433771	0.273	0.0140306
	2000	0.237374	0.031214	0.372694	0.0307842	0.385321	0.0326295	0.236364	0.0413827	0.133333	0.0403122	0.297	0.0196429
	2001	0.155116	0.024321	0.39441	0.0265706	0.397638	0.0374325	0.292994	0.0392628	0.221053	0.0387508	0.292	0.0183673
	2002	0.170068	0.0209178	0.304225	0.0259815	0.381443	0.0261143	0.344828	0.0477275	0.168421	0.0348005	0.286	0.0165816
	2003	0.175258	0.0229964	0.327957	0.0310609	0.442857	0.0350873	0.433735	0.0383098	0.27551	0.0479452	0.326	0.0206633
	2004	0.176471	0.0250921	0.343137	0.0264893	0.43379	0.037732	0.385787	0.0344264	0.208333	0.0339699	0.308	0.0173469
	2005	0.197368	0.026056	0.386792	0.0306592	0.398305	0.0341199	0.471429	0.0426743	0.277108	0.0432888	0.348	0.0191327
	2006	0.135849	0.0157944	0.333821	0.0217971	0.444965	0.0250276	0.459627	0.0278042	0.318471	0.0416266	0.321	0.0117347
	2007	0.143149	0.0165055	0.356633	0.0216824	0.456	0.0256112	0.480769	0.0259098	0.32093	0.0331714	0.346	0.0127551
	2008	0.152305	0.0183662	0.350954	0.0199484	0.484064	0.0236829	0.498305	0.0315939	0.368132	0.0367388	0.355	0.0119898
	2009	0.129386	0.0161331	0.33234	0.0200438	0.471831	0.024625	0.496454	0.0311027	0.486301	0.0394698	0.347	0.0112245
	2010	0.17357	0.0171894	0.320122	0.0214054	0.460606	0.0236194	0.536424	0.0301607	0.387324	0.0470673	0.351	0.0130102
	2011	0.140426	0.0172062	0.327744	0.0193048	0.488753	0.0222473	0.537931	0.0296934	0.525974	0.0476312	0.367	0.0125
	2012	0.143737	0.0175268	0.30721	0.0185509	0.48497	0.0226968	0.496951	0.0303899	0.48	0.0365773	0.356	0.0117347
	2013	0.163717	0.0188451	0.315133	0.0181819	0.457875	0.0199916	0.555205	0.0302444	0.571429	0.0364807	0.375	0.0125
	2014	0.119048	0.0178182	0.278462	0.0161015	0.42328	0.0223066	0.550265	0.0261363	0.492958	0.0349013	0.358	0.0125
	2015	0.136253	0.0188263	0.264943	0.0183861	0.405458	0.0238646	0.530556	0.0285499	0.552239	0.0360118	0.347	0.0125
	2017	0.18	0.0257653	0.268	0.0239796	0.383	0.0221939	0.445	0.0403061	0.505	0.0408163	0.334	0.0137755
Northern Cape	1990											0.002	0.00204003
	1991											0.0012	0.00172002
	1992											0.0065	0.00419258
	1993											0.0107	0.00529575
	1994	0.0147601	0.0090835	0.0225	0.00919478	0.0268456	0.0116102	0.00609756	0.00753789	0.00641026	0.0112051	0.018	0.00524443
	1995	0.0580913	0.0186841	0.0462725	0.0132075	0.0422535	0.014802	0.0960452	0.0274629	0.0625	0.0306346	0.053	0.00891797
	1996	0.0546218	0.018265	0.0617284	0.0165789	0.0759494	0.0213382	0.0448718	0.0205531	0.0857143	0.0414897	0.065	0.0103059
	1997	0.0606061	0.0298876	0.119205	0.0328066	0.0709677	0.0256571	0.0606061	0.0366984	0.131579	0.0689095	0.086	0.0171183
	1998	0.0740741	0.0313943	0.132948	0.0321011	0.118518	0.0346234	0.0659341	0.0324373	0.0851064	0.0510163	0.099	0.0178571
	1999	0.0518519	0.0237515	0.133758	0.033794	0.0846154	0.0303846	0.14433	0.0444752	0.1	0.0595676	0.101	0.017602
	2000	0.0729167	0.0322867	0.113333	0.0151653	0.133333	0.0326434	0.142857	0.0380827	0.0638298	0.0178053	0.112	0.0135204
	2001	0.0761905	0.0272963	0.183333	0.0374674	0.166667	0.0314695	0.178082	0.0482451	0.204545	0.0565727	0.159	0.0293367
	2002	0.059322	0.021345	0.172589	0.0302495	0.214815	0.0485455	0.169811	0.0502888	0.12	0.0357284	0.151	0.017602
	2003	0.0833333	0.0217656	0.162921	0.0198387	0.242424	0.0284609	0.201613	0.0354782	0.12963	0.0520922	0.167	0.0244898
	2004	0.0598291	0.014373	0.150943	0.0279478	0.223881	0.036383	0.268293	0.0520444	0.236842	0.0626429	0.176	0.0234694
	2005	0.103175	0.0259968	0.159763	0.0282591	0.232394	0.0286353	0.245614	0.0381229	0.217391	0.0649961	0.185	0.019898
	2006	0.0877863	0.0183923	0.188295	0.0213667	0.202532	0.028536	0.180905	0.0279366	0.142857	0.0316625	0.156	0.0147959
	2007	0.0733591	0.0160257	0.155425	0.0201658	0.205993	0.0326471	0.218935	0.0310141	0.231481	0.0428189	0.165	0.0145408
	2008	0.039823	0.0146342	0.154519	0.0171941	0.236	0.0246474	0.273292	0.0413929	0.142857	0.0333256	0.162	0.0132653
	2009	0.0776699	0.0179865	0.160142	0.025503	0.213974	0.0312349	0.279412	0.0498721	0.156863	0.0338791	0.172	0.0158163
	2010	0.0867925	0.0173456	0.156863	0.0205639	0.24	0.0280806	0.225434	0.0276692	0.306931	0.0525026	0.184	0.0127551
	2011	0.0810811	0.0152514	0.16	0.0207659	0.216117	0.030352	0.223464	0.0401564	0.164948	0.0386477	0.17	0.0145408
	2012	0.0684932	0.0173944	0.138037	0.0171791	0.216783	0.0242099	0.254717	0.032438	0.173077	0.051971	0.178	0.0137755
	2013	0.0422535	0.014956	0.150602	0.0214414	0.232932	0.0298596	0.229167	0.0285086	0.256	0.0344054	0.175	0.0140306
	2014	0.0666667	0.0184422	0.118644	0.0180855	0.207407	0.0280462	0.225275	0.0350297	0.23913	0.0416823	0.161	0.0140306
	2015	0.0472103	0.0149748	0.115069	0.0160793	0.265101	0.0286526	0.276042	0.0325417	0.29661	0.0423339	0.189	0.0140306
	2017	0.069	0.0204082	0.109	0.0196429	0.211	0.0321429	0.236	0.0423469	0.293	0.0415816	0.167	0.0153061
North West	1990											0.0105	0.00763157
	1991											0.0654	0.024519
	1992											0.0094	0.00853357
	1993											0.0219	0.0110549
	1994	0.021978	0.0190577	0.0754717	0.0259762	0.0846154	0.0302675	0.0851064	0.0356882	0.0512821	0.0437966	0.067	0.0132714
	1995	0.0350877	0.0213693	0.152632	0.0323522	0.0893855	0.0264421	0.115702	0.0360578	0.0909091	0.043879	0.083	0.0104894
	1996	0.217143	0.0386471	0.252669	0.0321441	0.277056	0.0365134	0.241176	0.0406851	0.173077	0.0459999	0.251	0.016644
	1997	0.142857	0.027014	0.208431	0.024403	0.218182	0.0282349	0.19	0.0344838	0.127273	0.0395837	0.181	0.0124795
	1998	0.138889	0.0270675	0.237164	0.0261114	0.286802	0.0282892	0.181818	0.0331614	0.145299	0.0405724	0.213	0.0109694
	1999	0.152263	0.0286379	0.235437	0.0259505	0.319261	0.029733	0.190244	0.0340752	0.19697	0.0430875	0.23	0.0168367
	2000	0.12605	0.0286913	0.259067	0.0215057	0.295393	0.0264338	0.260684	0.0235459	0.140625	0.0281928	0.229	0.0142857
	2001	0.141509	0.0219172	0.284483	0.0345003	0.272727	0.0308074	0.289474	0.0301507	0.217822	0.0460044	0.255	0.0170918
	2002	0.110497	0.0204508	0.236686	0.0313096	0.33209	0.0391897	0.302564	0.0307638	0.253165	0.052678	0.262	0.0160714
	2003	0.21	0.0309169	0.325513	0.0235221	0.388278	0.0347432	0.314465	0.0379013	0.271429	0.0567726	0.299	0.0160714
	2004	0.117647	0.0187006	0.244526	0.0234609	0.376289	0.0296023	0.294964	0.0404044	0.263889	0.0475445	0.267	0.0145408
	2005	0.160714	0.0259252	0.290909	0.0308688	0.468085	0.034146	0.342857	0.0364416	0.306818	0.0516733	0.318	0.0173469
	2006	0.147309	0.0207913	0.238298	0.0157336	0.417457	0.0227395	0.337313	0.0264723	0.322222	0.0322937	0.29	0.0107143
	2007	0.130641	0.0164763	0.25447	0.0160655	0.379576	0.0224696	0.418283	0.0259959	0.431472	0.0360658	0.306	0.0107143
	2008	0.233596	0.0255953	0.29582	0.0194668	0.353659	0.0217672	0.36039	0.0305256	0.296703	0.0334618	0.31	0.0114796
	2009	0.107232	0.0144735	0.245455	0.0202368	0.370438	0.0234614	0.454259	0.0296542	0.419048	0.0330293	0.3	0.0130102
	2010	0.140719	0.0188274	0.269297	0.0205946	0.318584	0.0235348	0.418605	0.0247633	0.368984	0.0377494	0.296	0.0117347
	2011	0.133501	0.0180193	0.258345	0.0192791	0.347826	0.021929	0.407125	0.0294823	0.396476	0.0337859	0.302	0.0107143
	2012	0.11639	0.0171697	0.217984	0.0168023	0.394569	0.021524	0.422343	0.026125	0.412621	0.0352028	0.297	0.0114796
	2013	0.111406	0.0163822	0.218182	0.0171829	0.288225	0.018969	0.423341	0.02376	0.467593	0.0368381	0.282	0.00994898
	2014	0.110429	0.0189813	0.215596	0.016515	0.3	0.0222334	0.436782	0.0264091	0.463519	0.0318638	0.287	0.00994898
	2015	0.152542	0.0221541	0.2	0.0171461	0.308151	0.0206433	0.428571	0.0278123	0.451977	0.0373367	0.291	0.00994898
	2017	0.083	0.0316327	0.168	0.0229592	0.287	0.0316327	0.323	0.0285714	0.429	0.0454082	0.262	0.0147959
Western Cape	1990											0.0006	0.000836593
	1991											0.0008	0.00191202
	1992											0.0025	0.00331423
	1993											0.0056	0.00570639
	1994	0.012987	0.00799949	0.0202492	0.00689312	0.0142602	0.00620705	0.0195531	0.00907402	0.0037594	0.00658017	0.012	0.00608699
	1995	0.0205128	0.0125868	0.0169492	0.00850711	0.0122699	0.00756055	0.0194175	0.0119214	0.0238095	0.0206265	0.017	0.00945335
	1996	0.0224719	0.0137751	0.0501393	0.0142821	0.0148148	0.00911689	0.0195122	0.011979	0.0125	0.0154028	0.031	0.0104341
	1997	0.0357143	0.0137766	0.0958084	0.0163219	0.0833333	0.0162831	0.0491228	0.0159025	0.0214286	0.0152303	0.063	0.0146807
	1998	0.0233333	0.0108254	0.0761719	0.0145514	0.0578842	0.0129499	0.0448718	0.0145566	0.035461	0.0193817	0.052	0.0102041
	1999	0.0479452	0.0155303	0.105159	0.0169603	0.0627615	0.01377	0.05	0.0167926	0.0695652	0.0295466	0.071	0.0140306
	2000	0.05	0.0152493	0.119048	0.0240308	0.103448	0.019126	0.0773639	0.0170261	0.0432099	0.0168715	0.087	0.0137755
	2001	0.0634921	0.0197379	0.102421	0.0201149	0.111314	0.0171676	0.0728863	0.0227659	0.0604027	0.0186859	0.086	0.0145408
	2002	0.0720222	0.0210173	0.149565	0.0212088	0.172043	0.0237215	0.10473	0.0219034	0.0616438	0.0187951	0.124	0.0181122
	2003	0.0898204	0.0245506	0.153322	0.0293164	0.175365	0.02708	0.114706	0.0188007	0.0988372	0.0337656	0.131	0.0234694
	2004	0.0744337	0.0160973	0.174455	0.0208128	0.21371	0.0206451	0.138047	0.0227752	0.057554	0.0152872	0.154	0.0145408
	2005	0.0709877	0.0205404	0.157724	0.0210658	0.200787	0.0299863	0.186709	0.034854	0.148936	0.0361958	0.157	0.022449
	2006	0.0570988	0.0124165	0.153975	0.0201099	0.210682	0.0266095	0.182886	0.0235409	0.108696	0.023462	0.151	0.0181122
	2007	0.0429936	0.00919005	0.145148	0.0175112	0.217039	0.0229473	0.206271	0.0299165	0.125	0.0201462	0.153	0.0170918
	2008	0.0559211	0.0105788	0.136143	0.0177197	0.222113	0.0308348	0.239243	0.0325267	0.125448	0.0243482	0.161	0.0193878
	2009	0.0635514	0.0122637	0.148862	0.0157877	0.210473	0.0210134	0.244526	0.0328947	0.172012	0.032079	0.169	0.0170918
	2010	0.077044	0.0105507	0.152372	0.0176062	0.218837	0.0262629	0.273828	0.0289929	0.22063	0.0261413	0.185	0.0188776
	2011	0.0735786	0.0136401	0.139712	0.0202167	0.22961	0.0263949	0.248512	0.0280266	0.234957	0.030421	0.182	0.0216837
	2012	0.0536585	0.00878814	0.120109	0.0123497	0.212511	0.0274941	0.268945	0.0236393	0.215569	0.02487	0.169	0.0170918
	2013	0.0489237	0.0118284	0.135922	0.0194671	0.226135	0.0255493	0.29037	0.0306991	0.2375	0.0284619	0.187	0.0201531
	2014	0.0567376	0.0116074	0.154305	0.0142002	0.203548	0.0177148	0.251549	0.0267384	0.305466	0.038715	0.187	0.0201531
	2015	0.0630542	0.0084421	0.143634	0.0124089	0.204132	0.0146602	0.280142	0.0210043	0.293051	0.0310905	0.188	0.0201531
	2017	0.069	0.0127551	0.13	0.0114796	0.202	0.0155612	0.27	0.0211735	0.361	0.0311224	0.18	0.00816327

## Sheet: Household provincial
		HIV prevalence by age group
		15-24		25+		15-49
Province	Year	Mean	SE	Mean	SE	Mean	SE
Eastern Cape	2005	0.117	0.0290379	0.138	0.0164917	0.155	0.0195177
	2008	0.066	0.0179379	0.156	0.0205683	0.152	0.0183614
	2012	0.062	0.0122497	0.22	0.0160803	0.199	0.0150553
	2016	0.0883308	0.0173057	0.194711	0.0173019	0.196	0.0287447
	2017	0.123	0.0249284	0.239	0.0335464	0.252	0.0299091
Free State	2005	0.103	0.025409	0.197	0.0386875	0.192	0.0346281
	2008	0.038	0.0129416	0.204	0.0186131	0.185	0.0183274
	2012	0.045	0.0106969	0.237	0.0298435	0.204	0.0283106
	2016	0.0920185	0.0196407	0.258117	0.0222772	0.23	0.0436995
	2017	0.057	0.0119013	0.287	0.0232411	0.255	0.0204325
Gauteng	2005	0.09	0.0177705	0.149	0.0165762	0.158	0.0155243
	2008	0.101	0.0269239	0.144	0.016797	0.152	0.0175254
	2012	0.058	0.0106286	0.188	0.0213695	0.178	0.0178115
	2016	0.0530139	0.0248821	0.238475	0.0246383	0.202	0.0196858
	2017	0.065	0.0133352	0.187	0.0160306	0.176	0.0150673
KwaZulu-Natal	2005	0.161	0.0201389	0.205	0.0199481	0.219	0.0194156
	2008	0.153	0.0200455	0.235	0.0206717	0.258	0.0196812
	2012	0.12	0.0124274	0.301	0.0170966	0.279	0.0142909
	2016	0.126793	0.020979	0.319157	0.025339	0.296	0.0267279
	2017	0.092	0.0117265	0.312	0.0189112	0.27	0.016585
Limpopo	2005	0.074	0.0194777	0.114	0.0156753	0.11	0.0160114
	2008	0.039	0.0124342	0.167	0.0259456	0.137	0.0235558
	2012	0.031	0.0100617	0.163	0.0241491	0.139	0.0215414
	2016	0.0175957	0.0077736	0.138422	0.01758	0.104	0.0233966
	2017	0.058	0.00935455	0.204	0.017577	0.172	0.0143256
Mpumalanga	2005	0.101	0.0230341	0.244	0.026549	0.231	0.0232757
	2008	0.135	0.0255839	0.245	0.0344991	0.231	0.0262597
	2012	0.1	0.0153678	0.236	0.0265566	0.218	0.0239578
	2016	0.117431	0.0387536	0.293067	0.0186887	0.253	0.0349638
	2017	0.122	0.0227255	0.265	0.0294436	0.228	0.0262624
Northern Cape	2005	0.064	0.0158942	0.08	0.0145371	0.09	0.0153943
	2008	0.039	0.0134618	0.086	0.0143308	0.09	0.014322
	2012	0.041	0.0136231	0.125	0.0336069	0.119	0.0332699
	2016	0.0361936	0.0209827	0.141339	0.0268763	0.121	0.0528123
	2017	0.044	0.0117662	0.147	0.0173177	0.139	0.0137585
North West	2005	0.066	0.0190061	0.189	0.0260079	0.18	0.0242253
	2008	0.063	0.0202817	0.177	0.0211658	0.177	0.0213806
	2012	0.082	0.0220246	0.211	0.0155672	0.203	0.0150538
	2016	0.0454766	0.0148518	0.258504	0.0181056	0.225	0.0370212
	2017	0.065	0.0149791	0.259	0.0181316	0.227	0.0168258
Western Cape	2005	0.023	0.00763675	0.027	0.00728494	0.032	0.00838506
	2008	0.03	0.0103708	0.054	0.010466	0.053	0.00956228
	2012	0.044	0.0119218	0.068	0.013316	0.078	0.0136284
	2016	0.0252249	0.017515	0.144539	0.0349565	0.178	0.0292028
	2017	0.044	0.0126593	0.122	0.0174514	0.126	0.0162996

## Sheet: Household national
		HIV prevalence by survey year
		2005		2008		2012		2016		2017
Sex	Age group	Mean	SE	Mean	SE	Mean	SE	Mean	SE	Mean	SE
Male	15-19	0.032	0.0133005	0.025	0.013245	0.007	0.00196238	0.0415679	0.0165935	0.047	0.00995056
	20-24	0.06	0.013894	0.051	0.0121079	0.051	0.00830248	0.0255922	0.0084867	0.048	0.0084978
	25-29	0.121	0.0249404	0.157	0.0265795	0.173	0.0198135	0.102215	0.0249077	0.124	0.0159831
	30-34	0.233	0.0345266	0.258	0.0376673	0.256	0.0322327	0.274365	0.0446753	0.184	0.0218971
	35-39	0.233	0.0306871	0.185	0.0346628	0.288	0.0333174	0.223512	0.048335	0.237	0.024467
	40-44	0.175	0.032328	0.192	0.0355741	0.158	0.0228905	0.318715	0.0493084	0.224	0.0260461
	45-49	0.103	0.0237561	0.084	0.0200157	0.134	0.0241112	0.264416	0.0551698	0.248	0.0337447
	50-54	0.142	0.035772	0.104	0.0243119	0.155	0.0276685	0.118545	0.0289005	0.202	0.0295905
	55-59	0.064	0.0388962	0.062	0.0192438	0.055	0.0119115	0.175554	0.0490194	0.148	0.0275445
Female	15-19	0.094	0.0133904	0.067	0.0102025	0.056	0.008292	0.0602432	0.0120261	0.058	0.00789243
	20-24	0.239	0.0219988	0.211	0.0193537	0.174	0.0152933	0.169682	0.0259405	0.156	0.0167849
	25-29	0.333	0.0299659	0.327	0.0289291	0.284	0.0243301	0.325402	0.033013	0.275	0.020426
	30-34	0.26	0.0240621	0.291	0.0312159	0.36	0.0268807	0.407642	0.034445	0.347	0.0235414
	35-39	0.193	0.0247296	0.248	0.0234884	0.316	0.0253029	0.385419	0.0373723	0.394	0.0255939
	40-44	0.124	0.0172447	0.163	0.0221414	0.28	0.0283827	0.439778	0.0431644	0.359	0.0225065
	45-49	0.087	0.016509	0.141	0.025013	0.197	0.0227132	0.204841	0.0274629	0.303	0.021968
	50-54	0.075	0.0158434	0.102	0.0226711	0.148	0.0193168	0.197524	0.0282056	0.222	0.0280644
	55-59	0.03	0.00960792	0.077	0.0187802	0.097	0.0159094	0.26837	0.0396066	0.176	0.0201179
